# Supplementary material for: ABO-identical versus incompatible platelet transfusion in patients with intracranial hemorrhage
Source: PLoS One. 2024 Nov 21;19(11):e0312602. doi: 10.1371/journal.pone.0312602 (PMC11581237; doi:10.1371/journal.pone.0312602)
Supplement: S1 Dataset — (CSV) [file pone.0312602.s001.csv]

Age	Sex	Race	Height (' ")	Height_cm	Weight (kg)	BMI	DM	HTN	Prior CVA	CAD	CKD	PVD	COPD	ICD-9/10 for ICH	Type of ICH	Type	Trauma	Admitting diagnosis	Previous ICH	Intraventricular hemorrhage	Supratentorial?	Hgb (g/dL)	INR	PTT	Aspirin Use Within 7 days	P2Y12 Use	Statin Use	Surgical Patient	Procedure	Patient ABO Type	Transfused PLT ABO Type	ABOidentical	Major or minor	Pre-infusion platelet count	Post-infusion platelet count	Increment	Timebeforerecheck (hr)	Craniotomy		PLT transfusion during crani	Reop required for bleeding		EVD placed (Y/N)	CPC discharge	CPCgood	Modified Rankin DC	Mrgood
18	Female	White or Caucasian	5' 7.992"	172.69968	89.63	30.05	0	0	0	0	0	0	0	430	SAH	2	0	aplastic anemia	0	0	1	8.8	1	25	0	0	0	0	TRANSFUSE PLATELETS	O POSITIVE	A+	0	Major	18	57	39	0	0		0	0		0	1	1	0	1
18	Female	White or Caucasian		172.7	89.54	30.01	0	0	0	0	0	0	0	I60.9	SAH	2	0	Planned admission for therapy for aplastic anemia	0	0	1	8.8	1	29.2	0	0	0	0	TRANSFUSE PLATELETS	O POSITIVE	A+	0	Major	6	16	10		0		0			0	1	1	0	1
19	Male	White or Caucasian	5' 3"	160.02	52.16	20.37	0	0	0	0	0	0	0	430	Sudurhal hematoma, SAH, parenchymal	4	1	Multisystem trauma - pedestrian hit by vehicle	0	0	1	13.5	1.2	31.2	0	0	0	1	TRANSFUSE PLATELETS	A NEGATIVE	A+	1	None	154	156	2	0	1		0	0		0	2	1	3	0
21	Male	Other	5' 6.929"	169.99966	63	21.8	0	0	0	0	0	0	0	432.9	SDH, SAH, and intraparenchymal hemorrhage	4	1	Alpha trauma	0	0	1	8.1	1.4	24.2	0	0	0	1	TRANSFUSE PLATELETS	B POSITIVE	B+	1	None	98	119	21	2	1		0	1		0	3	0	4	0
22	Male	White or Caucasian	5' 8.11"	172.9994	64.2	21.45	0	0	0	0	0	0	0	430	Hemorrhagic contusions, intraventricular hemorrhage	1	1	Alpha trauma	0	1	1	10.2	1.3	42.4	0	0	0	1	TRANSFUSE PLATELETS	O POSITIVE	O+	1	None	88	103	15	15.5	0		0			0	2	1	3	0
23	Male	White or Caucasian	6' 0"	182.88	80.6	24.1	0	0	0	0	0	0	0	430	Multicompartmental	4	1	Alpha Trauma	0	1	1	9.9	1.2	49.2	0	0	0	0	TRANSFUSE PLATELETS	O NEGATIVE	O-	1	None	167	103	-64	1.5	0		0	0		0	5	0	6	0
24	Female	White or Caucasian	5' 2.008"	157.50032	57.1	23.02	0	0	0	0	0	0	0	430	SAH, SDH	4	1	Trauma	0	1	1	9.4	1.3	26.8	0	0	0	1	TRANSFUSE PLATELETS	AB POSITIVE	O+	0	Minor	87	106	19	3.5	1		0	0		0	3	0	4	0
24	Male	White or Caucasian	5' 7.992"	172.69968	58.2	19.51	0	1	0	1	1	0	0	I60.9	SDH	3	0	Acute systolic heart failure in the setting of DCM s/p heart transplant	0	0	1	15.6	1.4	51.3	1	0	1	1	TRANSFUSE PLATELETS	B NEGATIVE	A+	0	Major	78	224	146	0.5	0		0			0	2	1	4	0
25	Male	African American	6' 2.016"	188.00064	85.6	24.22	0	0	0	0	0	0	0	I60.9	Intraparenchymal, SAH, IVH	4	0	Spontaneous ICH	0	1	1	7.7	1.4	29.2	0	0	0	1	TRANSFUSE PLATELETS	AB POSITIVE	O+	0	Minor	92	93	1	1	1		1	1		0	5	0	6	0
29	Male	White or Caucasian	5' 11.654"	182.00116	67.3	20.32	0	0	0	0	0	0	0	430	Intraparenchymal, SAH, intraventricular	4	1	ICH in setting of multisystem trauma	0	1	1	11.7	1.4	25.2	0	0	0	1	TRANSFUSE PLATELETS	O POSITIVE	O+	1	None	162	122	-40	1.5	1		0	0		0	3	0	5	0
29	Male	White or Caucasian	6' 0"	182.88	76.3	22.81	0	0	0	0	0	0	0	430	SAH, SDH, IVH	4	1	Multi Trauma s/p MVC	0	0	1	8	1.5	35.1	0	0	0	1	TRANSFUSE PLATELETS	O POSITIVE	O+	1	None	94	102	8	7	0		0	0		0	3	0	4	0
30	Female	White or Caucasian		149.2	61.7	27.71	0	0	0	0	0	0	0	I60.9	SAH	2	0	Refreactory severe thrombocytopenia ISO Schwachman-Diamond Syndrome	0	0	1	8	1.3	27.6	0	0	0	0	TRANSFUSE PLATELETS	B NEGATIVE	O+	0	Minor	2	10	8	0	0		0			0	5	0	6	0
30	Female	White or Caucasian	5' 5.945"	167.5003	57.5	20.49	0	0	0	0	0	0	0	430	SDH, SAH, intraparenchymal	4	1	Beta trauma	0	0	1	12.3	0.8	25.4	0	0	0	1	TRANSFUSE PLATELETS	O Positive	B+	0	Major	215	208	-7	0	1		1	0		0	1	1	2	1
35	Female	White or Caucasian	5' 2.205"	158.0007	59	23.63	0	0	0	0	0	0	0	430	SDH, SAH	4	1	TBI	0	1	1	10.3	1.3	34.1	0	0	0	1	TRANSFUSE PLATELETS	O POSITIVE	B+	0	Major	110	112	1	0.75	1		1	0		0	5	0	6	0
35	Male	White or Caucasian	5' 10"	177.8	56.47	17.86	0	0	1	0	0	0	0	I60.9	SAH	2	0	endocarditis	1	0	1	7.7	2	29.8	0	0	0	0	TRANSFUSE PLATELETS	A NEGATIVE	B+	0	Major	156	198	42	5	0		0	0		0	2	1	3	0
35	Female	White or Caucasian	5' 5"	165.1	56.88	20.87	0	0	0	0	0	0	0	I60.9	SAH	2	0	Severe thrombocytopenia with concern for acute leukemia, cholecystitis	0	0	1	7.1	1.2	25.2	0	0	0	0	TRANSFUSE PLATELETS	A POSITIVE	O+	0	Minor	5	23	18	17	0		0			0	2	1	3	0
35	Male	White or Caucasian	5' 4"	162.56	90.49	32.98	0	0	0	0	0	0	0	430	SDH, SAH	4	1	MVC	0	0	1	16.9	1.1	26.9	0	0	0	0	TRANSFUSE PLATELETS	A POSITIVE	B+	0	Major	236	237	1	15	0		0			0	2	1	1	1
37	Female	White or Caucasian	5' 3"	160.02	51.1	19.96	0	0	1	0	0	0	0	I60.8	SAH, IVH, ICH	4	0	AVM embolization	1	1	0	11.2	1.1	27.9	0	0	0	1	TRANSFUSE PLATELETS	O POSITIVE	O+	1	None	208	93	-115	7	1		1	1		1	3	0	4	0
37	Male	Other	5' 6.929"	169.99966	62.46	21.61	0	0	0	0	0	0	0	430	SAH	2	1	Trauma	0	1	1	12.7	1.2	42	0	0	0	1	TRANSFUSE PLATELETS	B POSITIVE	B+	1	None	99	100	1	1.5	0		0	0		0	2	1	3	0
37	Female	White or Caucasian	5' 7.323"	171.00042	67.6	23.12	0	0	0	0	0	0	0	I60.31	Intraparenchymal	1	0	ICH	0	0	1	9.7	1.2	27	0	0	0	1	TRANSFUSE PLATELETS	A POSITIVE	O+	0	Minor	58	84	26	15	0		0			0	1	1	2	1
38	Female	White or Caucasian	5' 2.008"	157.50032	34.5	13.91	0	0	0	0	0	0	0	430	SAH, epidural hematomas	4	0	MVA/Trauma/Multiple injuries	0	0	1	9.8	1.2	32.2	0	0	0	1	TRANSFUSE PLATELETS	AB POSITIVE	A-	0	Minor	94	110	16	2	1		1	1		1	3	0	4	0
38	Female	White or Caucasian	5' 3.268"	160.70072	61.37	23.76	0	1	0	0	0	0	0	I60.9	SAH	2	0	Heart failure	0	0	1	9.9	1.9	32.2	0	0	0	1	TRANSFUSE PLATELETS	A positive	A+	1	None	51	53	2	12	0		0			0	2	1	2	1
41	Female	White or Caucasian		154.9	57.06	23.78	0	0	0	0	0	0	0	I60.9	SAH	2	0	Neutropenic fever	0	0	1	7.7	1.6	32.8	0	0	0	0	TRANSFUSE PLATELETS	AB POSITIVE	A+	0	Minor	35	54	19	2	0		0	0		0	1	1	1	1
42	Female	African American	5' 2"	157.48	75.3	30.36	0	0	0	0	0	0	0	432.9	SAH, intraparenchymal, and intraventricular	4	0	ICH	0	1	1	10	1.3	22	0	0	0	1	TRANSFUSE PLATELETS	O POSITIVE	A+	0	Major	199	271	72	5	1		1	0		1	3	0	4	0
42	Male	White or Caucasian	5'10.98"	180.2892	97.8	30.07	0	1	0	0	0	0	0	430	SAH	2	0	SAH	0	1	1	14.9	1.5	38.9	1	1	0	0	TRANSFUSE PLATELETS	O POSITIVE	O+	1	None	65	66	1	4	0		0	0		0	1	1	1	1
44	Male	White or Caucasian	5' 10.984"	180.29936	92.9	28.58	0	0	0	0	0	0	0	430	SAH	2	0	MVC	0	1	1	14.3	1.4	50.9	0	0	0	0	TRANSFUSE PLATELETS	O POSITIVE	O+	1	None	190	75	-115	8	0		0	0		0	5	0	6	0
45	Male	White or Caucasian		175.3	78.9	27.24	0	0	0	0	0	0	0	432.9	SAH, SDH	4	0	SAH, SDH	1	1	1	13.2	1.1		1	0	1	0	TRANSFUSE PLATELETS	A NEGATIVE	A-	1	None	240	204	-36	17.5	1		0	0		0	4	0	3	0
46	Female	White or Caucasian	5' 2.992"	159.99968	86.2	33.67	1	1	1	0	0	0	0	I60.9	Non-traumatic multicompartmental ICH	4	0	Acute Hyperperfusion Syndrome s/p CEA	0	1	1	13	1.1	31.9	1	1	1	1	TRANSFUSE PLATELETS	O POSITIVE	A+	0	Major	421	558	137	16	1		0	0		1	5	0	6	0
49	Male	White or Caucasian	5' 8"	172.72	76.8	25.74	1	1	0	1	1	0	0	430	SAH	2	1	Trauma	0	0	1	13.9	1	28.3	1	0	0	1	TRANSFUSE PLATELETS	B NEGATIVE	A+	1	None	84	89	5	2	0		0	0		0	3	0	4	0
49	Male	White or Caucasian	5' 10"	177.8	119.2	37.71	0	0	0	0	0	0	0	I60.9	SAH, Intraparenchymal, intraventricular hemorrhage	4	0	SAH	0	1	1	16.1	1.1	32.4	1	0	0	1	TRANSFUSE PLATELETS	O POSITIVE	O+	1	None	270	252	-18	0	1		1	0		1	5	0	6	0
50	Male	White or Caucasian	6' .992"	185.39968	104.6	30.43	0	0	0	0	0	0	0	432.9	SDH	3	1	Trauma	0	1	1	11.8	1.1	27.9	0	0	0	1	TRANSFUSE PLATELETS	A POSITIVE	O+	0	Minor	89	96	7	14	1		0	0		0	2	1	3	0
51	Female	White or Caucasian	4' 9.992"	147.29968	76.9	35.44	0	0	1	0	0	0	0	I60.9	IPH, SAH	4	0	IPH	0	0	1	13.1	1.1	25.9	1	0	0	1	TRANSFUSE PLATELETS	O POSITIVE	B+	0	Major	429	327	-102	24	1		0	0		0	3	0	4	0
52	Male	White or Caucasian	6' 3.984"	192.99936	124.6	33.45	0	0	0	1	0	0	0	I60.9	SAH	2	0	aortic dissection	0	0	1	8.3	1.6	41.1	1	0	0	0	TRANSFUSE PLATELETS	B POSITIVE	A-	0	Major	45	65	20	0	0		0	0		0	5	0	6	0
52	Female	Patient Unavailable	5' 7.992"	172.69968	59.6	19.98	0	0	0	0	0	0	0	430	SAH	2	1	Alpha Trauma	0	1	1	17.6	1.5	40.6	1	1	1	0	TRANSFUSE PLATELETS	A POSITIVE	AB+	0	Major	64	115	51	5	0		0	0		0	5	0	6	0
52	Female	White or Caucasian	5' 7.008"	170.20032	109.5	37.8	0	0	0	0	0	0	0	I60.8	Intraparenchymal, SAH	4	0	ICH	0	1	1	7.1	1.9	24.5	0	0	0	0	TRANSFUSE PLATELETS	A POSITIVE	A+	1	None	26	41	15	7	0		0	0		0	5	0	6	0
52	Female	White or Caucasian	5' .984"	154.89936	75.6	31.51	0	1	1	0	0	0	0	I60.9	SAH	2	0	Ruptured Basilar Tip Aneurysm / SAH	1	1	1	15	1.1	25.4	1	0	1	0	TRANSFUSE PLATELETS	O NEGATIVE	A-	0	Major	255	230	-25	7.5	0		0			1	3	0	3	0
52	Female	White or Caucasian	5' 2.992"	159.99968	75.5	29.49	0	1	0	0	0	0	0	430	IPH	1	0	IPH	0	1	0	16.3	0.9	26.4	1	0	0	1	TRANSFUSE PLATELETS	B NEGATIVE	O+	0	Minor	409	298	-111	5	1		0	0		1	1	1	2	1
53	Female	African American	5' 4"	162.56	103.2	39.05	0	1	0	0	0	0	0	I60.9	SAH	2	0	Degenerative scoliosis	0	0	0	14.1	1.3	29.8	1	0	0	1	TRANSFUSE PLATELETS	A POSITIVE	A+	1	None	117	130	13	1	0		0	0		0	1	1	2	1
53	Male	African American	5' 10.866"	179.99964	97.4	30.06	0	1	0	0	0	0	0	430	SAH	2	0	ICH	0	0	1	14.7	1.7	29.4	1	0	1	0	TRANSFUSE PLATELETS	A POSITIVE	A+	1	None	241	240	-1	7	0		0			0	3	0	5	0
53	Male	White or Caucasian	5' 6"	167.64	74.39	26.47	0	0	0	0	0	0	0	430	SAH	2	0	SAH	0	1	1	10.4	1	30.3	1	0	0	0	TRANSFUSE PLATELETS	B POSITIVE	A+	0	Major	42	36	-6	0	0		0	0		0	1	1	2	1
53	Female	White or Caucasian	5' 3.386"	161.00044	67.2	25.92	1	1	0	0	0	1	0	430	SAH, intraventricular hemorrhage, intraparenchymal hemorrhage	4	0	ICH	0	1	1	17.1	1.1	34.7	1	1	1	0	TRANSFUSE PLATELETS	A POSITIVE	O+	0	Minor	316	251	-65	7.5	0		0			1	5	0	6	0
54	Male	White or Caucasian	6' 2.882"	190.20028	73.4	20.29	0	0	0	0	0	0	0	430	SAH, SDH	4	1	Trauma	0	0	1	14.6	1.1	24.2	0	0	0	1	TRANSFUSE PLATELETS	A POSITIVE	O+	0	Minor	151	152	1	0	1		1	0		1	4	0	5	0
54	Male	African American	5' 9.016"	175.30064	73.66	23.97	0	1	0	1	0	0	0	I60.9	N/A	4	0	Type III TAAA	0	0	0	6.9	1.8	41.1	1	1	0	1	TRANSFUSE PLATELETS	O POSITIVE	O+	1	None	52	74	22	3	0		0	0		0	1	1	1	1
54	Male	White or Caucasian	5' 8.898"	175.00092	92.4	30.17	0	0	0	0	0	0	1	430	SAH, intraparenchymal	4	1	Alpha trauma	0	0	1	16	1	22.8	0	0	0	1	TRANSFUSE PLATELETS	O POSITIVE	A+	0	Major	201	226	25	7.5	0		0			0	3	0	4	0
55	Female	White or Caucasian	5' 1.811"	156.99994	107.5	43.61	1	1	1	0	0	0	0	430	Intraparenchymal	1	0	ICH	1	0	1	14.2	1	35.7	1	0	1	1	TRANSFUSE PLATELETS	O NEGATIVE	O+	1	None	386	348	-38	0	1		1	0		0	5	0	6	0
56	Male	White or Caucasian	5' 5"	165.1	65.4	23.99	0	0	0	0	0	0	0	I62.9	Intraparenchymal	1	0	ICH	0	0	1	9.2	1.2	26.1	0	0	0	0	TRANSFUSE PLATELETS	O POSITIVE	B+	0	Major	61	105	44	2	0		0	0		0	2	1	3	0
56	Female	White or Caucasian	5' 7.992"	172.69968	76.1	25.52	0	1	0	0	0	0	1	I60.9	SAH, Intraparenchymal, and intraventricular	4	0	ICH with IVH	0	1	1	8.8	2.2	42.1	0	0	1	1	TRANSFUSE PLATELETS	A POSITIVE	A+	1	None	113	157	44	3	1		1			1	5	0	6	0
56	Male	White or Caucasian		165.1	82.1	31.07	1	1	0	1	0	0	0	I60.6	SAH	2	0	SAH	0	1	1	14.4	0.9	26.1	0	0	0	1	TRANSFUSE PLATELETS	B POSITIVE	AB+	0	Major	197	182	-15	15	1		1	0		1	2	1	2	1
57	Male	White or Caucasian	5' 10"	177.8	72.2	22.84	0	1	1	0	1	0	0	432.9	SAH and subdural hematomas	4	1	Alpha trauma	0	0	1	8.7	1	41.9	1	0	1	0	TRANSFUSE PLATELETS	A POSITIVE	A+	1	None	155	210	55	3.5	0		0			0	5	0	6	0
57	Male	White or Caucasian	5' 8.504"	174.00016	73.1	24.14	0	1	0	0	0	0	1	430	SAH	2	1	Alpha trauma pedestrian vs MVC	0	0	1	11.8	1.3	28.1	0	0	0	1	TRANSFUSE PLATELETS	O POSITIVE	A+	0	Major	67	63	-4	3	0		0			0	5	0	6	0
57	Male	White or Caucasian	5' 10"	177.8	89.36	28.27	0	0	0	0	0	0	0	I60.9	SAH	2	0	SAH	0	0	1	12.9	1.5	32.5	0	0	0	0	TRANSFUSE PLATELETS	AB POSITIVE	B-	0	Minor	54	96	41	2	0		0	0		0	2	1	2	1
57	Male	White or Caucasian	5' 7"	170.18	98.3	33.94	0	1	0	0	0	0	0	430	SAH	2	1	Fall	0	0	1	14.5	1.1	26.9	0	0	1	1	TRANSFUSE PLATELETS	O NEGATIVE	A+	0	Major	218	172	-46	12	0		0			0	2	1	3	0
57	Female	White or Caucasian	5' .24"	153.0096	63.3	27.04	0	0	0	0	0	0	0	432.9	SDH, SAH	4	1	MVC	0	0	1	10.7	1.2	24.9	0	0	0	0	TRANSFUSE PLATELETS	O POSITIVE	O+	1	None	96	103	7	8	0		0	0		0	1	1	1	1
57	Male	White or Caucasian		175	81.3		0	0	0	1	0	0	0	430	SAH	2	1	GLF	0	0	0	11.3	1.2	27.4	1	1	1	0	TRANSFUSE PLATELETS	O POSITIVE	B+	0	Major	43	55	12	4.5	0		0	0		0	2	1	2	1
58	Male	White or Caucasian	5' 8.898"	175.00092	70.3	22.95	0	1	0	1	0	0	0	430	Intraparenchymal, SDH, SAH	4	1	ICH	0	0	1	14.2	1	22.5	1	1	1	1	TRANSFUSE PLATELETS	A POSITIVE	A+	1	None	165	179	14	1.5	1		1	1		1	3	0	5	0
58	Female	White or Caucasian		167.6	77.1	27.43	0	1	0	0	0	0	0	430	Intraparenchymal, SAH	4	0	ICH	0	0	1	14.8	1.4	39.5	0	0	0	0	TRANSFUSE PLATELETS	O POSITIVE	A+	0	Major	161	124	-37	1	0		0			0	3	0	5	0
58	Male	White or Caucasian	5' 7.48"	171.3992	77.34	26.33	0	0	0	0	0	0	0	I60.9	SDH, SAH	4	0	SDH with new lesions c/w chloroma 2/2 AML	0	0	1	10.8	1	33.6	0	0	0	0	TRANSFUSE PLATELETS	O POSITIVE	AB+	0	Major	2	20	18	0.5	0		0			0	1	1	1	1
59	Female	White or Caucasian	5' 9.685"	176.9999	85.1	27.16	0	1	0	1	0	0	0	432.9	Intraparenchymal	1	0	Unstable angina	0	0	1	11.8	1.1	23.5	1	1	1	1	TRANSFUSE PLATELETS	B POSITIVE	B+	1	None	218	304	86	0	1		1	0		0	3	0	4	0
59	Male	White or Caucasian	5' 10"	177.8	70.7	22.36	0	1	0	0	0	0	0	I60.9	SAH	2	0	Altered mental status	0	0	0	15.5	1.2	28.8	0	0	0	0	TRANSFUSE PLATELETS	A POSITIVE	A+	1	None	74	57	-17	1.5	0		0			0	3	0	4	0
59	Female	White or Caucasian	5' 0"	152.4	55.1	23.72	0	0	0	0	0	0	0	I60.7	SAH, intraparenchymal, intraventricular, SDH	4	0	ICH	0	1	1	14.6	0.9	25.6	0	0	0	1	TRANSFUSE PLATELETS	A NEGATIVE	A+	1	None	219	172	-47	9	1		0	0		1	3	0	4	0
60	Male	White or Caucasian	5' 11.26"	181.0004	106.6	32.54	1	1	0	1	0	0	0	432.9	SAH, intraparenchymal, SDH	4	1	Alpha trauma	0	0	1	16.4	1.1	25.2	1	1	1	0	TRANSFUSE PLATELETS	O POSITIVE	A+	0	Major	252	169	-83	20	0		0			0	5	0	6	0
60	Male	African American	5' 7.992"	172.69968	105.8	35.47	1	1	0	0	0	0	0	I60.9	SDH, SAH, Intraparenchymal	4	0	Transspheniodal Resection of Pituitary Mass	0	0	1	12.9	1	32.1	1	0	1	1	TRANSFUSE PLATELETS	O POSITIVE	O+	1	None	222	149	-73	5	0		0	0		0	5	0	6	0
60	Male	White or Caucasian	5' 9.016"	175.30064	79	25.71	0	0	0	0	0	0	0	I60.7	SAH, intraparenchymal	4	0	Troponinemia	0	0	1	13.1			0	1	1	0	TRANSFUSE PLATELETS	O POSITIVE	O+	1	None	13	30	17	3.5	0		0			0	5	0	6	0
60	Male	White or Caucasian	5'9"	175.26	65.3	21.26	1	1	1	0	0	0	0	430	SAH	2	1	Gamma trauma	0	0	1	11.1	1	26.8	1	1	1	0	TRANSFUSE PLATELETS	A POSITIVE	O+	0	Minor	69	102	33	8.5	0		0			0	2	1	3	0
60	Male	White or Caucasian	5' 7"	170.18	75.3	26	1	1	0	1	1	0	0	432.9	Intraparenchymal hemorrhage	1	0	Shortness of breath	0	0	1	9.2	1.1		1	0	0	0	TRANSFUSE PLATELETS	A POSITIVE	A+	1	None	36	62	26	14	0		0			0	2	1	3	0
60	Male	White or Caucasian	6' 2"	187.96	119	33.68	0	1	0	0	0	0	0	430	SAH	2	0	SAH	0	0	1	14.9	1.2	29	1	0	0	1	TRANSFUSE PLATELETS	O POSITIVE	A+	0	Major	204	224	20	10	1		1	0		0	1	1	1	1
60	Male	White or Caucasian	6' .008"	182.90032	81.8	24.45	0	1	0	1	1	0	1	432.9	IPH	1	0	HF exacerbation	0	0	1	8.6	1.7	23.5	0	1	1	0	TRANSFUSE PLATELETS	O POSITIVE	O+	1	None	55	48	-7	1	0		0	0		0	5	0	6	0
61	Male	African American	5' 10"	177.8	58	18.35	0	0	0	0	0	0	0	I60.9	intraparenchymal	1	0	ICH	0	1	1	8.6	1	25.4	0	0	0	1	TRANSFUSE PLATELETS	A POSITIVE	A+	1	None	75	98	23	0.5	1		1	0		1	3	0	4	0
61	Male	White or Caucasian	5' 6"	167.64	77.2	27.47	0	1	0	0	0	0	0	430	IVH, SAH	4	1	Trauma	0	1	1	10.2	1.1	29	1	0	0	1	TRANSFUSE PLATELETS	O POSITIVE	A+	0	Major	371	367	-4	1	0		0	0		1	3	0	5	0
61	Female	White or Caucasian	5' 4.961"	165.00094	73.8	27.11	1	1	0	0	0	0	0	I60.31	SAH	2	0	SAH	0	1	1	15	0.9	27	1	0	1	1	TRANSFUSE PLATELETS	A POSITIVE	O+	0	Minor	270	247	-23	15.5	1		0	0		1	4	0	5	0
61	Female	White or Caucasian	5' 5"	165.1	65.5	24.03	0	1	0	0	0	0	1	I60.31	SAH	2	0	SAH	0	0	1	15.6	1	30	1	0	0	1	TRANSFUSE PLATELETS	AB POSITIVE	A+	0	Minor	154	176	22	16	1		0	0		0	2	1	2	1
62	Female	White or Caucasian	5' 5"	165.1	58	21.28	0	0	0	0	0	0	0	I60.9	SAH	2	0	cardiac arrest	0	0	1	6.8	1.4	34	0	0	0	0	TRANSFUSE PLATELETS	A POSITIVE	O+	0	Minor	28	74	46	0.75	0		0	0		0	5	0	6	0
62	Female	White or Caucasian	5' 3"	160.02	49.44	19.31	0	1	0	0	0	0	0	I60.9	SAH	2	0	AML	0	0	1	7.6	1.1	32.8	0	0	0	0	TRANSFUSE PLATELETS	A NEGATIVE	O+	0	Minor	5	19	14	18.5	0		0			0	1	1	1	1
62	Male	White or Caucasian	5' 5.748"	166.99992	61.4	22.02	0	1	0	0	0	0	0	430	SAH, SDH	4	0	SAH	0	0	1	7.4	1	24.2	1	0	0	0	TRANSFUSE PLATELETS	O NEGATIVE	O+	1	None	255	325	70	2.5	0		0	0		0	2	1	2	1
62	Female	African American	5' 6.929"	169.99966	125.7	43.49	1	1	1	1	0	0	0	I62.9	Intraparenchymal	1	0	ICH	1	1	1	11.7	1.1	27.6	0	0	1	1	TRANSFUSE PLATELETS	AB POSITIVE	O+	0	Minor	230	206	-24	4	0		0			0	3	0	5	0
63	Male	White or Caucasian	5' 7.323"	171.00042	79.7	27.26	0	1	0	0	0	0	0	430	Traumatic SAH	2	1	Alpha Trauma	0	0	1	13.4	1.1	26.1	0	0	0	1	TRANSFUSE PLATELETS	O POSITIVE	A-	0	Major	93	115	22	4.5	0		0	0		0	2	1	3	0
63	Female	African American	5' 2.992"	159.99968	102.7	40.12	0	1	0	1	1	0	0	I60.9	SDH, SAH, intraparenchymal	4	0	LVAD	0	0	1	12.1	1.9	35.4	1	0	0	1	TRANSFUSE PLATELETS	A POSITIVE	O+	0	Minor	323	384	61	7.5	1		1	0		0	5	0	6	0
63	Male	African American	5' 8.898"	175.00092	96.3	31.44	1	1	0	0	1	0	0	430	SAH, SDH	4	1	Alpha trauma pedestrian cs MVC	0	0	1	12	1.2	26.9	1	0	1	1	TRANSFUSE PLATELETS	B POSITIVE	B+	1	None	82	84	2	6	0		0			0	5	0	6	0
63	Female	African American	4' 11.016"	149.90064	114.2	50.82	0	1	0	1	0	0	0	I60.9	SDH, SAH, IPH	4	0	ICH	0	0	1	11.6	8.8	71.3	1	0	1	1	TRANSFUSE PLATELETS	O POSITIVE	A+	0	Major	271	181	-90	19	1		0	0		1	3	0	3	0
63	Male	White or Caucasian		165.1	97.6	34.73	0	1	0	0	0	0	0	430	SAH, SDH	4	0	SAH, SDH	0	0	1	12.2		29.5	0	0	1	0	TRANSFUSE NONAUT PLATELETS IN PERIPH VEIN, PERC	AB POSITIVE	O+	0	Minor	335	282	-53	10	0		0	0		0	1	1	1	1
64	Female	White or Caucasian	5' 2.008"	157.50032	72.9	29.39	1	1	1	1	1	0	1	I60.9	IPH, SAH, SDH, IVH	4	0	Ischemic stroke	0	0	1	8	1.2	26.2	0	0	1	1	TRANSFUSE PLATELETS	A POSITIVE	A+	1	None	58	90	32	5	0		0	0		0	3	0	4	0
64	Male	White or Caucasian	6' 3.984"	192.99936	89.4	24	0	1	0	0	0	0	0	I60.9	Intraventricular	1	0	Multiple Myeloma	0	1	1	10	1.3	44.2	0	0	0	0	TRANSFUSE PLATELETS	O POSITIVE	O+	1	None	64	121	57	4	0		0	0		1	5	0	6	0
64	Female	White or Caucasian	5' 7"	170.18	79.24	27.36	1	1	0	0	0	0	0	I60.9	SAH, SDH	4	0	Abnormal labs, concern for leukemia	0	0	1	6.5	1.3	26.4	0	0	1	0	TRANSFUSE PLATELETS	O POSITIVE	A+	0	Major	10	20	10	0.5	0		0			0	1	1	0	1
64	Female	White or Caucasian	5' 5"	165.1	92.6	33.97	0	1	0	0	0	0	0	I60.2	SAH	2	0	SAH	0	1	1	14.8	1	29.3	1	0	1	1	TRANSFUSE PLATELETS	A NEGATIVE	O+	0	Minor	262	328	66	12	1		0	0		1	3	0	4	0
65	Male	White or Caucasian	5' 6.929"	169.99966	101.1	34.98	0	1	0	0	0	0	0	430	SAH, intraventricular hemorrhage	4	1	Alpha trauma	0	1	1	15	1	24.7	0	0	0	0	TRANSFUSE PLATELETS	O POSITIVE	O+	1	None	78	71	-7	4	0		0			0	3	0	4	0
65	Female	White or Caucasian	5' 7"	170.18	66.9	23.1	0	1	0	0	0	0	0	I60.7	SAH	2	0	SAH	0	1	1	13.6	0.9	24.2	1	0	0	1	TRANSFUSE PLATELETS	A POSITIVE	A+	1	None	250	202	-48	5	1		0	0		1	2	1	2	1
65	Female	African American	5' 3.78"	162.0012	68.4	26.06	1	1	0	1	1	0	0	I60.9	SAH, intraparenchymal, and intraventricular hemorrhage	4	0	Ischemic stroke	0	1	1	11.4	1	22.9	1	0	1	1	TRANSFUSE PLATELETS	B POSITIVE	O+	0	Minor	131	136	5	12.5	0		0			1	3	0	5	0
65	Female	White or Caucasian	5' 5"	165.1	53.34	19.57	0	0	0	0	0	0	0	430	SAH	2	0	AHRF	0	1	1	7.2	1.3	21	1	0	0	1	TRANSFUSE PLATELETS	A POSITIVE	A+	1	None	423	189	-234	7	1		1	0		1	5	0	6	0
66	Male	White or Caucasian	6' .835"	185.0009	87.77	25.65	0	1	1	0	0	0	0	I60.8	SAH	2	0	Scheduled admission for autologous SCT for relapsed APML	1	0	0	10.3			0	0	1	0	TRANSFUSE PLATELETS	A NEGATIVE	A+	1	None	8	20	12	4.5	0		0	0		0	1	1	1	1
66	Male	White or Caucasian	5' 8.898"	175.00092	92.8	30.3	1	1	0	1	1	1	0	430	SAH, SDH	4	0	SAH	0	0	1	11.4	1.6	32.3	1	0	1	1	TRANSFUSE PLATELETS	O NEGATIVE	A+	0	Major	113	131	18	0.5	1		1	0		0	5	0	6	0
66	Female	White or Caucasian	5'2"	157.5	36.92	14.89	1	0	0	0	0	0	0	430	SAH	2	0	SAH	0	0	1	10.2	1.5		0	0	0	0	TRANSFUSE PLATELETS	A POSITIVE	A+	1	None	49	56	7	4	0		0	0		0	5	0	6	0
67	Male	White or Caucasian	5' 11.535"	181.6989	87.4	26.47	1	1	0	1	1	0	1	I60.9	ICH	1	0	ICH	0	1	0	12	1.8	36.5	1	0	1	1	TRANSFUSE PLATELETS	O POSITIVE	A+	0	Major	84	89	5	2	1		1	0		1	5	0	6	0
67	Male	White or Caucasian	5' 9.016"	175.30064	92.7	30.17	1	1	0	1	0	0	0	I60.9	Intraparenchymal conversion of ischemic stroke	1	0	ICH	0	0	1	13.5	0.9	26.6	1	0	1	1	TRANSFUSE PLATELETS	O NEGATIVE	B+	0	Major	194	189	-5	0	1		1	0		0	5	0	6	0
68	Male	White or Caucasian	5' 9.685"	176.9999	90.8	28.98	1	0	0	1	0	0	0	430	SDH	3	1	MVC, SDH	0	0	1	16.7	1.1	25	1	1	0	1	TRANSFUSE PLATELETS	O POSITIVE	O+	1	None	199	156	-43	4	1		1	0		0	3	0	4	0
68	Female	White or Caucasian	5' 8.898"	175.00092	50.4	16.46	0	0	0	0	0	0	0	I60.7	SAH, Intraparenchymal, intraventricular	4	0	ICH	0	1	1	11.8	0.9	25.4	1	0	0	1	TRANSFUSE PLATELETS	A POSITIVE	O+	0	Minor	166	158	-8	7	1		1	0		1	3	0	4	0
68	Male	Other	5' 4.961"	165.00094	54	19.83	0	1	0	1	0	0	0	I60.9	Intraparenchymal, SAH	4	0	Aortic valve stenosis	0	1	1	12.9	1	27.5	1	0	1	1	TRANSFUSE PLATELETS	B POSITIVE	O+	0	Minor	113	140	27	0.75	1		0	0		0	2	1	4	0
68	Female	White or Caucasian	5' 5"	165.1	50.7	18.6	0	1	0	1	0	0	0	I60.9	SAH, intraparenchymal	4	0	ICH	0	0	1	14	1	35	1	0	1	1	TRANSFUSE PLATELETS	O POSITIVE	O+	1	None	312	303	-9	3	1		0	0		0	3	0	4	0
68	Female	White or Caucasian	4' 11.75"	151.765	68.5	29.7	0	0	0	0	0	0	0	432.9	SAH, intraparenchymal, intraventricular	4	1	Beta trauma - fall down 7 stairs	0	1	1	13.4	3.3	46.7	0	0	0	0	TRANSFUSE PLATELETS	A POSITIVE	O+	0	Minor	315	329	14	1	0		0			0	3	0	4	0
68	Female	White or Caucasian	5' 4.961"	165.00094	63.5	23.32	0	1	0	1	0	0	0	I60.9	SAH, intraparenchymal, subdural, and intraventricular hemorrhage	4	0	SAH	0	1	1	12.1	1.2	23.6	1	0	1	1	TRANSFUSE PLATELETS	A POSITIVE	A+	1	None	285	266	-19	15.5	1		0			1	5	0	6	0
68	Female	White or Caucasian	5' 1.811"	156.99994	70.3	28.52	1	0	0	1	1	0	0	430	SAH	2	0	SAH	0	1	1	11.8	1.1	24.3	1	0	0	0	TRANSFUSE PLATELETS	A POSITIVE	A+	1	None	182	226	44	1	0		0	0		0	3	0	4	0
68	Female	White or Caucasian	5' .236"	152.99944	70.3	30.03	0	1	0	0	0	0	0	I60.9	SAH	2	0	SAH	0	0	1	7.5	1.2	28.3	0	0	0	0	TRANSFUSE PLATELETS	O NEGATIVE	B+	0	Major	1	11	10	0.5	0		0			0	3	0	5	0
69	Male	White or Caucasian	5' 8"	172.72	89.1	29.87	1	1	0	1	0	0	0	430	Intraparenchymal, SAH, SDH	4	1	Fall	0	0	1	11.1	1	22.6	1	0	0	0	TRANSFUSE PLATELETS	A POSITIVE	A+	1	None	171	246	75	4	0		0			0	1	1	1	1
69	Female	White or Caucasian	5' 5"	165.1	94.7	34.7	0	1	0	0	0	0	0	I60.9	SDH	3	0	Acute leukemia	0	0	1	9.4	1.8	28.3	0	0	1	0	TRANSFUSE PLATELETS	O NEGATIVE	O+	1	None	10	41	31	0.5	0		0			0	5	0	6	0
70	Male	White or Caucasian	5'11"	180.3	89.04	27.4	1	1	0	0	0	0	0	I60.9	SAH	2	0	AHRF	0	1	0	8.6	1.9	30.2	0	0	0	0	TRANSFUSE PLATELETS	B NEGATIVE	AB-	0	Major	14	26	12	5	0		0			0	5	0	6	0
70	Female	African American	5' 0"	152.4	85.73	36.3	0	1	1	0	1	0	0	I60.9	Intraparenchymal, SAH	4	0	Ischemic stroke	0	0	0	12.6	1.1	38.6	1	0	1	0	TRANSFUSE PLATELETS	A POSITIVE	A+	1	None	42	68	26	4	0		0	0		0	5	0	6	0
70	Female	White or Caucasian	5' 2.992"	159.99968	61	23.83	0	1	0	0	0	0	0	I60.31	SAH, intraparenchymal, intraventricular	4	0	ICH	0	1	1	10.7	0.9	27.3	0	0	0	1	TRANSFUSE PLATELETS	O POSITIVE	O+	1	None	260	256	-4	5	0		0			1	3	0	5	0
70	Male	White or Caucasian	5' 4.016"	162.60064	46.5	17.59	0	1	1	0	0	0	0	I60.9	SAH, Intraparenchymal hemorrhage	4	0	Acute encephalopathy	0	0	1	9.9	1.4	24.6	1	0	1	0	TRANSFUSE PLATELETS	A POSITIVE	B+	0	Major	37	58	21	1.5	0		0			0	5	0	6	0
71	Male	White or Caucasian	6' .835"	185.0009	76.1	22.23	0	1	0	0	0	0	0	430	SAH, SDH, and intraventricular	4	1	Alpha trauma	0	0	1	9.8	1.1	26.6	0	0	0	0	TRANSFUSE NONAUT PLATELETS IN PERIPH VEIN, PERC	O POSITIVE	A+	0	Major	106	110	15	8.5	0		0			0	4	0	5	0
71	Male	White or Caucasian	5' 10"	177.8	89.5	28.31	1	0	0	0	0	0	0	I60.9	SAH	2	0	Acute ischemic stroke	0	0	1	8.6	1.4	23.8	1	1	1	0	TRANSFUSE PLATELETS	B POSITIVE	A+	0	Major	31	52	21	8	0		0	0		0	5	0	6	0
71	Female	White or Caucasian	5' 3"	160.02	94.94	37.08	1	0	0	0	0	0	0	I60.9	SAH	2	0	ALL	0	0	1	12.2	0.9	27	0	0	0	0	TRANSFUSE PLATELETS	O POSITIVE	O+	1	None	6	15	9	5.5	0		0	0		0	5	0	6	0
71	Male	Other	5' 7.992"	172.69968	130.8	43.86	1	1	0	1	1	1	0	I60.9	SAH	2	0	SAH	0	1	1	11.1	1.2	28.1	1	0	0	1	TRANSFUSE PLATELETS	O POSITIVE	A+	0	Major	57	71	14	4.5	0		0	0		1	5	0	6	0
72	Male	White or Caucasian	6' 0"	182.88	86.7	25.92	0	1	0	1	0	0	0	I62.9	intraparenchymal	1	0	Acute leukemia	0	0	1	11	1.6	27.4	1	0	1	0	TRANSFUSE PLATELETS	AB POSITIVE	A+	0	Minor	74	77	3	3	0		0	0		0	3	0	4	0
72	Male	White or Caucasian	5' 7.008"	170.20032	69.4	24.01	1	1	0	1	1	1	0	430	SAH, SDH, intraparenchymal	4	0	ICH	0	0	1	10.7	2.6	41.2	0	1	1	0	TRANSFUSE PLATELETS	AB POSITIVE	AB+	1	None	78	84	6	2	0		0			0	2	1	3	0
72	Male	African American	6' 2.016"	188.00064	96.9	27.42	1	0	0	0	0	1	0	I60.9	parenchymal, SAH, SDH, intraventricular	4	0	ICH	0	1	0	10.9	1	29.6	1	0	1	1	TRANSFUSE PLATELETS	B POSITIVE	O+	0	Minor	224	253	29	1	1		1	0		1	5	0	6	0
72	Male	American Indian and Alaska Native		178	82.6	26.07	1	1	0	0	1	0	1	I60.8	Intraparenchymal and IVH	1	0	AV malformation rupture	0	1	0	14.7	1	28.7	0	0	0	1	TRANSFUSE PLATELETS	O POSITIVE	O+	1	None	100	116	16	13.5	1		1	0		1	5	0	6	0
72	Male	White or Caucasian	5' 9"	175.26	70.3	22.89	0	0	1	0	0	0	1	430	SAH, SDH	4	1	MVC	0	0	1	14	1	28	1	1	0	0	TRANSFUSE PLATELETS	O POSITIVE	O+	1	None	270	274	4	6	0		0	0		0	2	1	2	1
72	Male	White or Caucasian	5' 8.11"	172.9994	77.6	25.93	0	1	0	0	0	0	0	I60.9	SAH	2	0	Aortic valve endocarditis	0	0	1	7	1.3	30	1	0	1	0	TRANSFUSE PLATELETS	A NEGATIVE	A+	1	None	62	62	0	3	0		0	0		0	0	1	1	1
72	Male	White or Caucasian	5' 7.992"	172.69968	57.5	19.28	0	1	0	1	0	0	0	432.9	SAH, SDH, IVH	4	0	SAH, SDH	0	1	1	8.1	1.6	29.6	1	1	1	0	TRANSFUSE PLATELETS	A POSITIVE	O+	0	Minor	173	167	-6	14	0		0	0		0	5	0	6	0
73	Male	White or Caucasian		169.5	69.04	24.03	0	1	0	1	0	0	0	I60.9	SAH	2	0	neutropenic fever	0	0	1	6.7	2.1	30.7	0	0	1	0	TRANSFUSE PLATELETS	A POSITIVE	A+	1	None	3	6	3	1	0		0	0		0	5	0	6	0
73	Female	White or Caucasian	4' 11.016"	149.90064	34.4	15.31	0	1	1	1	0	0	0	I62.9	SDH	3	0	SDH	0	0	1	10.8	1.1	24.7	1	0	1	1	TRANSFUSE PLATELETS	B POSITIVE	B+	1	None	119	133	14	14	1		0	0		0	5	0	6	0
74	Male	White or Caucasian	6' 0"	182.88	99.25	29.67	0	1	0	0	0	0	0	I60.9	SAH, intraparenchymal	4	0	SAH	0	0	1	12.1	2	26.5	1	0	1	1	TRANSFUSE PLATELETS	A POSITIVE	A+	1	None	156	200	44	1	1		0	0		1	1	1	2	1
74	Male	White or Caucasian		176.5	75.9	24.36	0	1	1	1	0	0	0	I60.9	Intraparenchymal, SAH	4	0	ICH	0	0	1	13.5	1.3	38.8	1	0	1	0	TRANSFUSE PLATELETS	O POSITIVE	O+	1	None	247	223	-24	12	0		0			0	2	1	3	0
74	Male	White or Caucasian		168.5	71.3	24.62	0	1	0	1	0	0	0	I62.9	ICH	1	0	ICH	0	0	1	11.9	1.2	25.6	1	0	1	0	TRANSFUSE PLATELETS	O NEGATIVE	B+	0	Major	65	68	3	0.75	0		0	0		0	1	1	1	1
74	Male	White or Caucasian	5' 10"	177.8	79.5	25.15	0	1	1	1	0	0	0	432.9	SDH	3	0	SDH 2/2 GLF	0	0	1	12.4	1.1	24	1	1	1	0	TRANSFUSE PLATELETS	O POSITIVE	A+	0	Major	244	231	-13		0		0			0	2	1	3	0
75	Male	White or Caucasian	6' .835"	185.0009	94.7	27.67	0	1	0	1	0	0	0	432.9	Intraparenchymal, SAH, intraventricular	4	0	Trauma, unknown mechanism	0	1	1	15.1	1	24.2	1	1	1	0	TRANSFUSE PLATELETS	AB POSITIVE	A+	0	Minor	182	193	11	1	0		0	0		0	3	0	4	0
75	Male	Other	6' 1"	185.42	94.57	27.51	1	1	0	1	0	0	0	I60.9	Post-surgical intraparenchymal	1	0	Brain lesion	0	0	1	12.9	0.9	24.5	0	0	1	1	TRANSFUSE PLATELETS	O NEGATIVE	O+	1	None	97	140	43	1	1		0	0		0	2	1	3	0
75	Male	White or Caucasian	5' 11"	180.34	67.95	20.89	0	1	0	1	1	1	0	432.9	SAH vs IPH, IVH	4	1	Fall	0	1	1	11.4	1.1	21.3	1	0	1	1	TRANSFUSE NONAUT PLATELETS IN PERIPH VEIN, PERC	O POSITIVE	O+	1	None	217	220	3	21	0		0	0		0	3	0	4	0
75	Male	White or Caucasian	5' 9"	175.26	87.72	28.56	1	1	0	1	1	1	0	I60.9	SAH, IPH	4	0	Afib with RVR	0	0	1	9.7	1.1		1	0	1	0	TRANSFUSE PLATELETS	A POSITIVE	A+	1	None	75	104	29	10	0		0	0		0	3	0	3	0
75	Male	White or Caucasian	5' 6"	167.64	65.6	23.34	0	1	0	0	0	0	0	I60.9	IPH	1	0	IPH	0	0	1	13.9	0.9	27.1	1	0	0	1	TRANSFUSE PLATELETS	O POSITIVE	O+	1	None	143	165	22	1	0		0	1		0	1	1	2	1
76	Male	African American	6' .835"	185.0009	73	21.33	0	1	0	1	0	0	0	432.9	ICH	1	0	ICH	0	1	1	7.6	1.4	28.4	1	0	0	1	TRANSFUSE PLATELETS	O POSITIVE	A+	0	Major	165	179	14	3	0		0	0		1	3	0	4	0
76	Female	White or Caucasian		165.1	69.3	25.04	1	1	0	0	0	0	0	430	SAH, SDH	4	1	SAH, SDH, IVH, and left humeral fracture s/p ground level fall	0	1	1	6.6	2.5	30.8	0	0	0	0	TRANSFUSE PLATELETS	O POSITIVE	O+	1	None	75	77	2	3	0		0			0	1	1	2	1
77	Female	White or Caucasian	4' 11.84"	151.9936	46.4	20.08	1	0	0	0	0	0	0	430	SAH	2	1	Beta Trauma	0	0	1	7.6	1.3	38	1	0	1	1	TRANSFUSE PLATELETS	A POSITIVE	O+	0	Minor	351	54	-297	3	0		0			0	3	0	4	0
77	Male	White or Caucasian	5' 8"	172.72	63.5	21.29	0	1	0	0	0	0	0	430	SAH, SDH	4	1	Traumatic SAH	0	0	1	13.7	1	23.8	0	0	0	0	TRANSFUSE PLATELETS	O NEGATIVE	O+	1	None	246	266	20	3	0		0			0	1	1	2	1
77	Male	White or Caucasian	5'8"	172.72	63.5	21.29	0	1	0	0	0	0	0	430	SAH, SDH	4	0	Worsening SDH	0	0	1	13.7	1.1	25	0	0	0	0	TRANSFUSE NONAUT PLATELETS IN PERIPH VEIN, PERC	O NEGATIVE	A+	0	Major	271	323	52	14	0		0			0	1	1	2	1
77	Female	White or Caucasian	5' 3"	160.02	69.4	27.1	0	1	0	0	0	0	0	430	SDH, SAH, and IVH	4	1	SAH and SHD s/p fall	0	1	1	13.1	1	25.6	1	0	0	0	TRANSFUSE PLATELETS	A POSITIVE	O-	0	Minor	132	140	8	5.5	0		0			0	3	0	3	0
77	Male	White or Caucasian	5' 10"	177.8	78.47	24.82	0	0	0	0	0	0	0	I62.9	IPH	1	0	IPH	0	0	1	9.1	1.5	23.4	1	0	1	0	TRANSFUSE PLATELETS	O POSITIVE	B+	0	Major	10	60	50	0	0		0	0		0	5	0	6	0
78	Female	White or Caucasian	5' 6.929"	169.99966	68.4	23.67	1	1	1	1	1	0	0	I60.9	hemorrhagic conversion of ischemic stroke	1	0	CHF	1	0	1	9.6	1	24.6	1	1	1	0	TRANSFUSE PLATELETS	A POSITIVE	A+	1	None	398	434	36	7	0		0	0		0	5	0	6	0
78	Male	White or Caucasian		182.9	84	25.12	0	0	1	1	0	0	0	I60.9	SAH	2	0	acute encephalopathy	0	0	1	12.1	1.3	28.3	1	0	0	0	TRANSFUSE NONAUT PLATELETS IN PERIPH VEIN, PERC	A POSITIVE	O+	0	Minor	67	88	21	2.5	0		0	0		0	1	1	0	1
79	Female	White or Caucasian		167.6	88	30.39	0	1	0	0	0	0	0	432.9	ICH	1	0	ICH	0	0	1	13.7	1.1	29	1	0	0	0	TRANSFUSE NONAUT PLATELETS IN PERIPH VEIN, PERC	AB POSITIVE	A+	0	Minor	232	263	31	0	0		0	0		0	1	1	1	1
79	Female	White or Caucasian	5' 3.504"	161.30016	60	23.06	0	1	0	0	0	0	0	I60.9	SAH, intraventricular hemorrhage	4	0	SAH	0	1	1	14.9	1	26.2	1	0	1	1	TRANSFUSE PLATELETS	O POSITIVE	AB+	0	Major	274	270	-4	1.5	0		0			1	3	0	4	0
79	Male	White or Caucasian	5' 9"	175.26	76.3	24.84	0	1	1	1	1	0	0	432.9	SDH	3	1	Traumatic Acute on Chronic SDH	1	0	1	13.5	1.2	27.1	1	0	1	1	TRANSFUSE PLATELETS	B POSITIVE	B+	1	None	160	150	-10	10	1		0	0		1	5	0	6	0
79	Female	White or Caucasian	5'3"	160.02	67	26.17	0	1	0	0	0	0	0	432.9	SDH	3	0	SDH	0	0	0	14	1	25.2	1	0	0	1	TRANSFUSE PLATELETS	O POSITIVE	A+	0	Major	243	240	-3	10.5	1		0	0		1	1	1	1	1
80	Male	White or Caucasian	6' 2"	187.96	92.3	26.13	0	1	0	1	0	0	0	I60.9	Intraparenchymal, SDH, SAH	4	0	AMS	0	0	1	13.4	1.5	35.7	1	0	0	0	TRANSFUSE PLATELETS	O NEGATIVE	A+	0	Major	31	37	6	16	0		0	0		0	5	0	6	0
80	Male	White or Caucasian		170.2	75	25.9	0	1	0	0	0	0	0	430	SAH	2	0	SAH	0	0	1	12	1	29.7	1	1	1	0	TRANSFUSE PLATELETS	A POSITIVE	B+	0	Major	207	204	-3	1.5	0		0	0		0	1	1	0	1
80	Female	White or Caucasian	5' 5"	165.1	75.4	27.66	0	0	0	0	0	0	0	I60.9	SAH, intraventricular hemorrhage	4	0	Cardiac arrest	0	1	1	11.4	1.2		0	0	1	0	TRANSFUSE PLATELETS	A POSITIVE	A+	1	None	132	135	3	4	0		0			0	5	0	6	0
82	Female	White or Caucasian	4' 10.661"	148.99894	75.8	34.14	0	0	0	0	0	0	0	430	SAH	2	1	Alpha trauma	0	0	1	8.3	1.4	30.3	0	0	0	1	TRANSFUSE PLATELETS	O NEGATIVE	O+	1	None	70	95	25	5.5	0		0			0	3	0	4	0
82	Female	White or Caucasian	4' 11"	149.86	40.55	18.06	0	0	0	0	0	0	0	430	Intraparenchymal, SAH, IVH	4	1	Fall	0	1	1	14.2	0.9	28.8	1	0	0	0	TRANSFUSE PLATELETS	B NEGATIVE	A+	0	Major	329	297	-32	14	0		0	0		0	3	0	4	0
82	Male	White or Caucasian	5' 6"	167.64	58.97	20.98	0	1	1	1	0	0	0	430	SAH, SDH	4	0	SAH, SDH	0	0	0	11.8	1.2	38.4	1	0	1	0	TRANSFUSE PLATELETS	O POSITIVE	O+	1	None	170	192	22	7.5	0		0	0		0	1	1	1	1
82	Male	White or Caucasian	5' 7.7"	171.958	74.3	25.13	0	1	1	1	1	0	0	430	Traumatic SAH, SDH	4	1	Mechanical Fall	0	0	1	8.9	3	36.9	1	0	1	1	TRANSFUSE PLATELETS	A POSITIVE	A+	1	None	172	206	34	10.5	0		0	0		0	5	0	6	0
82	Male	White or Caucasian		175.9	122.7	37.2	0	0	0	0	0	0	0	430	SAH, intraventricular	4	1	Beta trauma	0	1	1	13.5	1	28.1	1	0	1	0	TRANSFUSE PLATELETS	O POSITIVE	B+	0	Major	159	159	0	1	0		0			0	3	0	4	0
82	Female	White or Caucasian	5' 2"	157.48	55.8	22.5	1	1	0	0	0	0	0	I60.9	SDH, SAH, IPH	4	1	Trauma	0	0	1	13	1.3	30.2	1	0	1	0	TRANSFUSE PLATELETS	A POSITIVE	B+	0	Major	329	249	-80	12	0		0	0		0	3	0	4	0
83	Male	White or Caucasian	5' 11"	180.34	80.4	23.57	0	1	0	0	0	0	0	430	Hemorrhagic contusions, SDH, and SAH, intraventricular	4	1	Alpha trauma	0	1	1	12.9	1.2	26	1	0	1	0	TRANSFUSE PLATELETS	A POSITIVE	A+	1	None	199	185	-14	3	0		0			0	3	0	4	0
83	Male	White or Caucasian		188	97.4	27.56	0	0	0	0	0	0	0	430	SAH	2	0	SAH	0	0	1	15.5	0.9	26.5	1	0	0	0	TRANSFUSE PLATELETS	O NEGATIVE	B+	0	Major	85	101	16	1	0		0	0		0	2	1	4	0
83	Female	White or Caucasian	5' 5"	165.1	56.2	20.62	0	0	0	0	0	0	0	432.9	Intraparenchymal, intraventricular, and SAH	4	1	ICH 2/2 GLF	0	1	1	12.9	1	25	0	0	0	0	TRANSFUSE PLATELETS	A POSITIVE	O+	0	Minor	178	219	41	0	0		0			0	4	0	5	0
83	Male	White or Caucasian	5' 9.685"	176.9999	87.8	28.03	0	1	0	0	0	0	0	430	SAH, SDH	4	0	SAH	0	1	1	12.4	1.1	24.1	1	0	0	0	TRANSFUSE PLATELETS	A POSITIVE	A+	1	None	118	131	13	7	0		0	0		0	5	0	6	0
84	Female	White or Caucasian		161.5	54.1		0	0	0	0	0	0	0	I60.9	SAH	2	0	Pneumonia, concern for acute leukemia	0	0	1	7	1.3	25.4	1	0	0	0	TRANSFUSE NONAUT PLATELETS IN PERIPH VEIN, PERC	O POSITIVE	B+	0	Major	36	22	-14	18	0		0			0	1	1	0	1
84	Female	White or Caucasian		152.4	57.1		0	1	0	0	0	0	0	430	SAH, intraparenchymal, intraventricular, and SDH	4	1	ICH s/p fall	0	1	1	12.3	1.1	25.1	1	0	0	0	TRANSFUSE PLATELETS	B POSITIVE	A+	0	Major	205	253	48	7	0		0			0	1	1	2	1
84	Male	White or Caucasian	5' 7.677"	171.89958	96.3	32.59	0	1	0	0	0	0	0	430	SAH, SDH, and intraparenchymal hemorrhage	4	1	Traumatic SAH and SDH	0	0	1	12.2	1	27	1	0	1	0	TRANSFUSE NONAUT PLATELETS IN PERIPH VEIN, PERC	A POSITIVE	A+	1	None	181	166	-15	24	0		0			0	4	0	5	0
84	Female	White or Caucasian	4' 7.984"	142.19936	51	25.22	0	1	0	0	0	0	0	432.9	IVH	1	0	IVH	0	1	1	13.7	1.1	26.1	1	0	0	0	TRANSFUSE PLATELETS	O POSITIVE	O+	1	None	243	268	25	19	0		0	0		0	1	1	1	1
85	Male	White or Caucasian		152.4	60.3	24.31	1	1	0	1	1	0	0	432.9	SDH	3	0	SDH	0	0	1	6.9	1.2		1	0	1	1	TRANSFUSE PLATELETS	AB POSITIVE	A+	0	Minor	241	197	-44	9	0		0	0		0	2	1	2	1
85	Male	White or Caucasian	5' 7"	170.18	93	32.11	0	1	0	0	0	1	0	430	SAH	2	0	SAH	0	0	1	9	1	24.2	0	1	1	0	TRANSFUSE PLATELETS	AB NEGATIVE	A+	0	Minor	96	102	6	5	0		0			0	3	0	4	0
86	Male	White or Caucasian		172.7	61.14	20.5	1	1	0	0	1	0	1	430	SAH	2	1	Fall	0	0	1	11.3	1.2	26.9	1	0	1	1	TRANSFUSE PLATELETS	O POSITIVE	B+	0	Major	76	87	11	10	0		0	0		0	3	0	4	0
88	Male	White or Caucasian	6' 1"	185.42	73.5	21.38	1	1	1	1	0	0	0	432.9	Intraparenchymal hemorrhage	1	0	ICH	1	0	1	14.2	0.9	28.4	1	0	1	0	TRANSFUSE PLATELETS	O POSITIVE	O+	1	None	212	275	63	15	0		0			0	3	0	4	0
88	Female	White or Caucasian		162.6	64.7	24.48	0	1	0	0	0	0	0	430	SAH	2	0	SAH	0	0	1	12.3	2.4	39.6	1	0	0	0	TRANSFUSE PLATELETS	A POSITIVE	O+	0	Minor	170	161	-9	4.5	0		0	0		0	1	1	1	1
>89	Male	White or Caucasian		175.3	104.1	33.41	0	1	1	0	0	0	0	432.9	SDH, Cerebellar hemorrhagic contusions, SAH	4	1	Ground level fall, left frontal SDH	0	0	1	13.3	1.2	26.9	1	0	0	0	TRANSFUSE PLATELETS	O POSITIVE	O+	1	None	267	238	-29	5.5	0		0			0	3	0	4	0
>89	Male	White or Caucasian		177.8	85.2	26.95	0	1	0	0	0	0	0	430	SAH, SDH, and intraparenchymal	4	1	Beta trauma	0	0	1	12.4	1.2	31.7	0	0	0	0	TRANSFUSE PLATELETS	O POSITIVE	A+	0	Major	87	102	15	0.5	0		0			0	5	0	6	0
>89	Female	White or Caucasian	5'1"	154.94	56.7	25.23	0	1	0	1	0	0	0	430	SAH	2	0	SAH	0	0	1	10.4	0.9	24.3	1	1	1	0	TRANSFUSE PLATELETS	A NEGATIVE	A+	1	None	309	252	-57	0.5	0		0	0		0	3	0	5	0
